# Supplementary material for: Monochromic Radiations Provided by Light Emitted Diode (LED) Modulate Infection and Defense Response to Fire Blight in Pear Trees
Source: Plants (Basel). 2021 Sep 12;10(9):1886. doi: 10.3390/plants10091886 (PMC8465259; doi:10.3390/plants10091886)
Supplement: Supplementary file 1 [file plants-10-01886-s001.zip]

Archive with 1 entries (1 files):
- plants-1372807-supplementary.pdf
